# Supplementary material for: Efficient authentication system based on blockchain for E-government
Source: PLoS One. 2025 Dec 5;20(12):e0336997. doi: 10.1371/journal.pone.0336997 (PMC12680218; doi:10.1371/journal.pone.0336997)
Supplement: S1 Table — (XLSX) [file pone.0336997.s001.xlsx]

## Sheet: Sheet1
Transaction count	Batch Size=1	Batch Size=10	Batch Size=50	Batch Size=100	Batch Size=600
1	480
10	695	915
100	854	1079	1109	1070
1000	897	1131	1130	1132	1098
5000	890	1120	1113	1107	1084
10000	856	1043	1054	1044	1015
