# Supplementary material for: Efficient authentication system based on blockchain for E-government
Source: PLoS One. 2025 Dec 5;20(12):e0336997. doi: 10.1371/journal.pone.0336997 (PMC12680218; doi:10.1371/journal.pone.0336997)
Supplement: S2 Table — (XLSX) [file pone.0336997.s002.xlsx]

## Sheet: authentication batch
Transaction count	Batch Size=1	Batch Size=10	Batch Size=50	Batch Size=100	Batch Size=500
1	4.2
10	3.82	2.62
100	3.51	2.6	2.59	2.57
1000	3.59	2.68	2.54	2.52	2.47
5000	3.48	2.75	2.58	2.62	2.56
10000	3.89	2.92	2.68	2.72	2.7
