# Supplementary material for: Efficient authentication system based on blockchain for E-government
Source: PLoS One. 2025 Dec 5;20(12):e0336997. doi: 10.1371/journal.pone.0336997 (PMC12680218; doi:10.1371/journal.pone.0336997)
Supplement: S3 Table — (XLSX) [file pone.0336997.s003.xlsx]

## Sheet: Sheet1
Transaction count	Batch Size=1	Batch Size=10	Batch Size=50	Batch Size=100	Batch Size=500
1	1
10	1	1.45802
100	1	1.35	1.35521	1.36576
1000	1	1.33955	1.41339	1.4246	1.45344
5000	1	1.26545	1.34884	1.32824	1.35938
10000	1	1.33219	1.45149	1.43015	1.44074
